# Supplementary material for: Probing DFT Functionals in the Analysis of Enthalpy and Gibbs Free Energy: A Case Study of a Heptakis(2,6-di-O-methyl)-β-cyclodextrin Complex with a Novel Fluorinated Compound
Source: Molecules. 2026 Apr 25;31(9):1420. doi: 10.3390/molecules31091420 (PMC13164785; doi:10.3390/molecules31091420)
Supplement: Supplementary file 1 [file molecules-31-01420-s001.zip]

Archive with 1 entries (1 files):
- molecules-4261774-supplementary.pdf
